# Supplementary material for: Pathological Response in the Breast and Axillary Lymph Nodes after Neoadjuvant Systemic Treatment in Patients with Initially Node-Positive Breast Cancer Correlates with Disease Free Survival: An Exploratory Analysis of the GeparOcto Trial
Source: Cancers (Basel). 2022 Jan 20;14(3):521. doi: 10.3390/cancers14030521 (PMC8833390; doi:10.3390/cancers14030521)
Supplement: Supplementary file 1 [file cancers-14-00521-s001.zip]

Archive with 1 entries (1 files):
- cancers-1513332-supplementary.pdf
